# Supplementary material for: Distribution and Risk Assessment of Organophosphate Esters in Agricultural Soils and Plants in the Coastal Areas of South China
Source: Toxics. 2024 Apr 12;12(4):286. doi: 10.3390/toxics12040286 (PMC11054690; doi:10.3390/toxics12040286)
Supplement: Supplementary file 1 [file toxics-12-00286-s001.zip]

Archive with 1 entries (1 files):
- toxics-2945155-supplementary.pdf
